# Supplementary material for: Prevalence and incidence of carbapenem-resistant K. pneumoniae colonization: systematic review and meta-analysis
Source: Syst Rev. 2022 Nov 15;11:240. doi: 10.1186/s13643-022-02110-3 (PMC9667607; doi:10.1186/s13643-022-02110-3)
Supplement: Supplementary file 1 — Additional file 1. [file 13643_2022_2110_MOESM1_ESM.xlsx]

## Sheet: Prevalence
Authors	positive	sample size	Prevalence	Country	Continent	Study design	Type of patient	Ward	Site of sample	Genes	Male	Mean age	ICU/hospital days
Akturk H, 2016	85	2805	0.030303	Turkey	A	case-control	admitted	ICU	fecal swab		54.1	30.7 m
Al Fadhi, 2020	7	590	0.0118644	Kuwait	A	cohort	admitted + community	ICU	Rectal swab	OXA-181, KPC-2, VIM-1, NDM-5	comm (7) Hospital (22)
Antony S, 2018	1	154	0.00649351	India	A	Cross-sectional	community	community	fecal swab	NDM-1
Atterby C, 2018	2	307	0.00651466	Cambodia	A	Cross-sectional	community	community	fecal swab	OXA-48	135 (adult F), 54 (adul M), <5 (33), 6-15 (85)
Baraniak A, 2015	110	17945	0.00612984	Europe & Israel		cohort	admitted	ICU	Rectal swab	KPC-2, KPC-3				ST258, ST512
Barbadoro P, 2021	45	2478	0.0181598	Italy	E	case-control	on admission	H	Rectal swab	KPC, VIM
Dubby BD, 2012	21	299	0.0702341	Israel	A	cohort	on admission	ICU	rectal swab		106	53	24.8 D
Errico G, 2019	58	680	0.0852941	Italy	E	cohort	admitted	Transplant	rectal swab	KPC	476
Ghaith MD, 2019	19	100	0.19	Egypt	AF	Cross-sectional	admitted	ICU	rectal swab	NDM-1, VIM, OXA-48,		11.39 m
Giannella M, 2015	11	237	0.0464135	Italy	E	cohort	on admission	Transplant	rectal swab		158
Giannella M, 2019	38	553	0.0687161	Italy	E	cohort	on admission	Transplant	rectal swab		394	52.8
Girlich D, 2014	7	77	0.0909091	Morocco	AF	Cross-sectional	admitted	H	rectal swab	OXA-48
Kang JS, 2019	16	833	0.0192077	Korea	A	case-control	on admission	ICU	rectal swab	KPC	499		24.5D
Kiddee A, 2018	9	275	0.0327273	Thialand	A	cohort	on admission	ICU	rectal swab	NDM	149
Kizilates F, 2020	11	168	0.0654762	Turkey	E	Cross-sectional	on admission	H	rectal swab	OXA-48, NDM	91
Liu Q, 2019	42	704	0.0596591	china	A	Cross-sectional	on admission	ICU	rectal swab	KPC, NDM, IMP
Mammina C,2013	31	391	0.0792839	Italy	E	cohort	on admission	ICU	rectal swab	KPC
Maseda , 2017	41	254	0.161417	Spain	E	Cross-sectional	on admission	ICU	rectal swab	OXA-48,
Mohan B, 2017	9	232	0.0387931	India	A	Cross-sectional	admitted	H	fecal sample	NDM-1, VIM	152	33.34	10.26
Ohno Y, 2020	2	1487	0.00134499	Japan	A	Cross-sectional	admitted	H	fecal sample		662	50.15
Pan F, 2019	12	880	0.0136364	china	A	Cross-sectional	on admission	H	fecal sample	NDM-1, NDM-5, KPC-2, IMP-4	<18	1.1 (<18)
Papadimitriou O, 2012	40	442	0.0904977	Greece	E	Cross-sectional	on admission	ICU	rectal swab		301	56.5	18.3
Prasad N, 2016	46	301	0.152824	USA	Am	Cross-sectional	admitted	LTCF	rectal swab	KPC-2, KPC-3	0.37
Qin X, 2020	37	243	0.152263	china	A	cohort	on admission	ICU	rectal swab	KPC-2	123	55.2
Rios E, 2017	4	501	0.00798403	Spain	E	Cross-sectional	admitted + outpatient	H	rectal swab	KPC-2, OXA-48
Salamao MC, 2017	46	676	0.0680473	Brazil	Am	Cross-sectional	on admission	H	rectal swab		353	57	11.55
salazar-Ospina, 2020	5	210	0.0238095	colombia	Am	cohort	admitted	H	rectal swab		84	61.65
Saseedharan S, 2016	12	54	0.222222	India	A	Cross-sectional	on admission	ICU	rectal swab	KPC, NDM, VIM, IMP
Shu LB, 2018	42	202	0.207921	china	A	Cross-sectional	admitted	ICU	rectal swab	KPC-2
Tran DM, 2019	260	2233	0.116435	Veitnam	A	Cross-sectional	admitted	H	rectal swab			34.4	9.9
Wiener well, 2010	16	298	0.0536913	Israel	A	case-control	admitted	H	rectal swab		157	53
Xu Q, 2020	25	1052	0.0237643	china	A	Cross-sectional	admitted	H	rectal swab	NDM-5, KPC-2, IMP-4	58	2	31

## Sheet: Incidence
Authors	positive	sample size		Country	Study design		Type of patient	Ward	Site of sample	Genes
Al Fadhi, 2020	22	590	0.0372881	Kuwait	cohort		admitted + community	M/S ICU (adult)	Rectal swab	OXA-181, KPC-2, VIM-1, NDM-5
Chueansuwan 2018	18	96	0.1875	Thialand	Cross-sectional		admitted	HSCT	rectal swab	OXA-48, NDM
Dubby BD, 2012	48	180	0.266667	Israel	cohort	24.8D	Admitted	ICU	rectal swab
Giannella M, 2015	30	237	0.126582	Italy	cohort	18D	admission	Transplant	rectal swab
Giannella M, 2019	109	553	0.197107	Italy	cohort	17D	admission	Transplant	rectal swab	c, b, a
Kang JS, 2019	16	810	0.0197531	Korea	case control	24.5D	Admitted	EICU	rectal swab	KPC
Kiddee A, 2018	13	206	0.0631068	Thailand	cohort	<8D	admitted	ICU	rectal swab	NDM
Kontopoulou K, 2019	226	498	0.453815	Greece	cohort	19D	admitted	ICU	rectal swab	NDM, KPC, OXA-48, VIM
Madni O, 2021	5	31	0.16129	South Africa	cohort		Admitted	ICU	rectal swab	OXA-181
Papadimitriou O, 2012	164	226	0.725664	Greece	Cross-sectional	18D	on admission	ICU	rectal swab

## Sheet: Genes
Authors	OXA-181	KPC-2	VIM-1	NDM-5	OXA-48	NDM-1	KPC-3	KPC	VIM	NDM	IMP
Al Fadhi, 2020	10	4			2
Antony S, 2018						1
Atterby C, 2018					2
Baraniak A, 2015		91					26
Barbadoro P, 2021								45	1
Errico G, 2019								58
Ghaith MD, 2019					29	25			14
Girlich D, 2014					7
Kang JS, 2019								6
Kiddee A, 2018										6
Kizilates F, 2020					11					5
Liu Q, 2019								35		1	5
Mammina C,2013								31
Maseda , 2016			7		31
Mohan B, 2017						9			7
Pan F, 2019		3		3		5					1
Prasad N, 2016		16					30
Qin X, 2020		37
Rios E, 2017					2			2
Saseedharan S, 2016						6		7	7		7
Shu LB, 2018		42
Xu Q, 2020		12		6		2					4
